# Supplementary material for: Genotype II Live-Attenuated ASFV Vaccine Strains Unable to Completely Protect Pigs against the Emerging Recombinant ASFV Genotype I/II Strain in Vietnam
Source: Vaccines (Basel). 2024 Sep 28;12(10):1114. doi: 10.3390/vaccines12101114 (PMC11511409; doi:10.3390/vaccines12101114)
Supplement: Supplementary file 1 [file vaccines-12-01114-s001.zip]

Archive with 1 entries (1 files):
- vaccines-3188200-supplementary.pdf
